# Supplementary material for: CD34hi subset of synovial fibroblasts contributes to fibrotic phenotype of human knee osteoarthritis
Source: JCI Insight. 2025 Jan 23;10(2):e183690. doi: 10.1172/jci.insight.183690 (PMC11790023; doi:10.1172/jci.insight.183690)
Supplement: Supporting data values [file jciinsight-10-183690-s203.xlsx]

## Sheet: Fig. 1B
Inflammatory	LOG2FC	Fibrotic	LOG2FC
Lymphocyte activation	43.6924	Muscle system process	45.9791
Regulation of immune system process	36.2237	Muscle contraction	40.1461
Leukocyte activation	35.785	Muscle structure development	34.021
Immune system process	33.8803	Striated muscle tissue development	33.2089
Cell activation	33.8533	Muscle tissue development	32.2327
Immune response	33.8533	Muscle organ development	29.7777
T cell activation	33.2335	Muscle filament sliding	27.2692
Regulation of lymphocyte activation	30.7541	Actin-myosin filament sliding	27.2692
Regulation of leukocyte activation	30.4246	Muscle cell development	26.9307
Positive regulation of immune system process	29.7184	Striated muscle cell development	25.9509
Regulation of immune response	24.9845	Actin-mediated cell contraction	24.5263
Lymphocyte differentiation	24.4598	Striated muscle contraction	24.2544
Adaptive immune response	24.175	Myofibril assembly	23.8923
Regulation of T cell activation	23.7158	Striated muscle cell differentiation	23.3509
		Actin filament-based movement	22.8818

## Sheet: Fig. 1C
Inflammatory	LOG2FC	Fibrotic	LOG2FC
LTB	3.24799	FGF16	1.34657
CXCL13	2.91957	GDF8	1.30652
CCL19	2.19588	FGF12	1.20546
XCL2	2.07705	BMP5	1.19072
CCL17	1.82015	FGF2	1.09374
IFNE	1.75033	CD70	0.987893
CCL5	1.74564	DKK3	0.941651
PGF	1.58109	BMP8B	0.877089
CCL21	1.44041	FGF13	0.71925
CCL26	1.30363	VEGF	0.626042
XCL1	1.29243	VEGFA	0.626042
CXCL1	1.26044	ANGPTL1	0.515402
CD40LG	1.12866	PDGFD	0.506976
CXCL3	1.11435	BMP2	0.476562
CXCL9	1.10774	PDGFC	0.362116
CXCL10	1.00453
SERPINF2	0.969233
CCL14	0.888905
NGF	0.834879
CCL2	0.813564
IL34	0.67871
CXCL12	0.565794
TGFB1	0.494025
BMP1	0.469593

## Sheet: Fig. 1D
	Infla	Fibro
(+)	71.4286	33.3333
(–)	28.5714	66.6667

## Sheet: Fig. 1E
Infla	Fibro
23.3947	44.1625
25.7384	54.8401
33.0895	33.6635
19.1157	36.0068
21.9845	30.4014
21.2136	27.027
46.9395	56.2717
41.9601	62.5505
20.3073	29.4228
38.6595	47.2245
26.0234	48.3477
16.4647	34.4005
32.8187	69.9174
38.0901	29.7105
35.4968	48.2968
40.6941
24.2506
33.8358
44.3489
29.6903
49.7265

## Sheet: Fig. 2A
Total			Symptom			Pain			ADL			Sports			QOL
Infla	Fibro		Infla	Fibro		Infla	Fibro		Infla	Fibro		Infla	Fibro		Infla	Fibro
54.2	39.3		78.57	71.43		36.11	36.11		41.18	47.06		15	0		12.5	6.25
51.8	54.8		75	32.14		50	58.33		57.35	72.06		0	40		6.25	31.25
65.5	42.3		85.71	28.57		83.33	44.44		52.94	58.82		15	20		6.25	18.75
66.1	48.8		71.43	50		66.67	72.22		36.76	60.29		0	0		6.25	6.25
58.3	49.4		57.14	53.57		44.44	50		48.53	61.76		0	20		6.25	25
19.6	82.3		10.71	92.86		16.67	75		72.06	89.71		60	80		56.25	31.25
29.2	40.5		32.14	53.57		19.44	33.33		57.35	55.88		5	15		31.25	0
41.1	34.5		46.43	42.86		44.44	38.89		52.94	38.24		30	15		31.25	18.75
51.2	70.8		100	71.43		50	94.44		26.47	83.82		0	15		0	31.25
24.4	84.5		21.43	96.43		25	94.44		36.76	83.82		20	55		25	81.25
28.6	48.8		21.43	53.57		22.22	58.33		39.71	58.82		0	5		12.5	31.25
66.7	50		78.57	42.86		55.56	44.44		85.29	70.59		40	15		37.5	31.25
51.8	39		57.14	53.57		72.22	44.44		41.18	44.12		5	5		31.25	12.5
47.6	50.6		53.57	67.86		50	77.78		61.76	50		50	0		37.5	25
23.2	75.6		28.57	89.29		36.11	86.11		75	85.29		40	25		31.25	50
33.3			35.71			36.11			70.59			25			18.75
31			32.14			38.89			58.82			20			25
61.3			46.43			50			64.71			35			31.25
43.5			67.86			55.56			80.88			35			31.25
48.8			39.29			36.11			66.18			65			50
57.1			46.43			52.78			33.82			5			0

## Sheet: Fig. 2C
Inflammatory_1 vs Inflammatory_2	LOG2FC		Fibrotic_1 vs Fibrotic_2	LOG2FC
Immune system process	54.0059		Immune system process	21.0575
Immune response	47.4376		Cell activation	19.5735
Regulation of immune system process	44.6968		Immune response	19.5735
Lymphocyte activation	44.4698		Leukocyte activation	19.5735
Leukocyte activation	43.5612		Myeloid leukocyte activation	16.3454
Cell activation	42.3199		Immune effector process	14.4107
Positive regulation of immune system process	37.1003		Cell activation involved in immune response	13.815
Cell surface receptor signaling pathway	33.971		Leukocyte mediated immunity	13.815
T cell activation	33.6963		Regulation of immune system process	12.5905
Regulation of leukocyte activation	32.4209		Defense response	11.6823
Regulation of cell activation	30.8103		Myeloid cell activation involved in immune response	11.5341
Leukocyte differentiation	30.4641		Leukocyte degranulation	11.1424
Regulation of lymphocyte activation	29.6544		Regulated exocytosis	10.9683
Lymphocyte differentiation	29.4259		Myeloid leukocyte mediated immunity	10.8248
Leukocyte migration	28.2319		Muscle system process	-57.699
Cell adhesion	-6.71023		Muscle contraction	-55.8901
Homophilic cell adhesion via plasma membrane adhesion molecules	-5.78501		Muscle structure development	-42.7052
Cell-cell adhesion	-4.00632		Muscle organ development	-34.0161
Cell adhesion mediated by integrin	-2.48175		Circulatory system process	-30.3853
			Muscle tissue development	-30.3853
			Striated muscle tissue development	-29.368
			Anatomical structure morphogenesis	-29.2581
			Circulatory system development	-29.2195
			Blood circulation	-28.5181
			System process	-27.5212
			Striated muscle contraction	-26.7942
			Actin filament-based process	-25.964
			Striated muscle cell differentiation	-25.923
			Actin-mediated cell contraction	-25.3931

## Sheet: Fig. 2D
Total					Symptom					Pain					ADL					Sports					QOL
Infla_1	Infla_2	Fibro_1	Fibro_2		Infla_1	Infla_2	Fibro_1	Fibro_2		Infla_1	Infla_2	Fibro_1	Fibro_2		Infla_1	Infla_2	Fibro_1	Fibro_2		15	25	0	15		12.5	18.75	6.25	31.25
29.2	54.2	39.3	70.8		32.14	78.57	71.43	71.43		19.44	36.11	36.11	94.44		41.18	70.59	47.06	83.82		0	20	40	55		6.25	25	31.25	81.25
41.1	51.8	54.8	84.5		46.43	75	32.14	96.43		44.44	50	58.33	94.44		57.35	58.82	72.06	83.82		15	35	20	5		6.25	31.25	18.75	31.25
51.2	65.5	42.3	48.8		100	85.71	28.57	53.57		50	83.33	44.44	58.33		52.94	64.71	58.82	58.82		0	35	0	15		6.25	31.25	6.25	31.25
24.4	66.1	48.8	50		21.43	71.43	50	42.86		25	66.67	72.22	44.44		36.76	80.88	60.29	70.59		0	65	20	5		6.25	50	25	12.5
28.6	58.3	49.4	39		21.43	57.14	53.57	53.57		22.22	44.44	50	44.44		48.53	66.18	61.76	44.12		60	5	80	0		56.25	0	31.25	25
66.7	19.6	82.3	50.6		78.57	10.71	92.86	67.86		55.56	16.67	75	77.78		72.06	33.82	89.71	50		5		15	25		31.25		0	50
51.8		40.5	75.6		57.14		53.57	89.29		72.22		33.33	86.11		57.35		55.88	85.29		30		15			31.25		18.75
47.6		34.5			53.57		42.86			50		38.89			52.94		38.24			0					0
23.2					28.57					36.11					26.47					20					25
33.3					35.71					36.11					36.76					0					12.5
31					32.14					38.89					39.71					40					37.5
61.3					46.43					50					85.29					5					31.25
43.5					67.86					55.56					41.18					50					37.5
48.8					39.29					36.11					61.76					40					31.25
57.1					46.43					52.78					75

## Sheet: Fig. 3C
	Infla_1	Infla_2	Fibro_1	Fibro_2			Infla_1	Infla_2	Fibro_1	Fibro_2
Dendritic cell	7.77003	4.52229	8.47046	0.401606		CD34lowTHY1low SFC	85.3216	74.4811	78.5569	27.9221
MERTKlowCD206low Macrophage	33.4843	55.7537	26.8141	1.47256		CD34lowTHY1high SFC	9.51072	25.1832	18.7669	36.6071
MERTKhighCD206high Macrophage	55.993	30.8705	59.1314	75.4351		CD34high SFC	5.16767	0.335775	2.67615	35.4708
T cell	1.60279	4.30998	4.58592	16.5997
B cell	0.627178	0.0212314	0.512544	0.736278
Plasma cell	0.522648	4.52229	0.485568	5.35475

## Sheet: Fig. 3H
	CD34lowTHY1low SFC	CD34lowTHY1high SFC	CD34high SFC
GO term	LOG2FC	LOG2FC	LOG2FC
tube morphogenesis	16.8337	19.1732	20.1721
enzyme-linked receptor protein signaling pathway	16.8712	19.6094	20.7457
tube development	17.3062	20.9517	21.4145
skeletal system development	9.99153	19.4173	23.6307
collagen fibril organization	9.08669	12.2678	25.3569
vasculature development	18.4097	23.4474	25.7458
blood vessel development	16.6457	23.126	25.8167
supramolecular fiber organization	8.15015	10.4565	26.0774
circulatory system development	22.0865	30.8049	31.871
multicellular organism development	23.802	28.8233	34.2454
system development	24.0031	30.8281	34.8138
developmental process	25.4356	30.0044	35.1233
anatomical structure development	25.6886	30.9073	36.3214
anatomical structure morphogenesis	25.4964	30.2116	37.7654
cell adhesion	11.6006	23.1903	38.1083
external encapsulating structure organization	21.7399	22.6045	46.2547
extracellular structure organization	21.9387	22.7726	46.4958
extracellular matrix organization	22.0388	22.8572	46.6171
cell motility	17.1255	23.6809	21.1335
translation	4.62169	24.0273
peptide biosynthetic process	1.82403	24.3623
positive regulation of cellular process	12.4825	24.9181	14.1114
regulation of multicellular organismal process	10.2793	25.0009	18.6466
peptide metabolic process	4.14697	25.45	2.58258
cell population proliferation	15.2605	26.1535	19.8589
regulation of developmental process		26.2968	23.9378
cell migration	18.3432	27.0948	24.3429
tissue development	20.9321	27.2043	24.4996
positive regulation of biological process	12.8129	27.2841	16.8624
regulation of cell population proliferation	17.3917	30.8541	18.9025
animal organ development	21.5046	33.1989	32.8755
cytoplasmic translation		53.3617	8.54277
protein metabolic process	20.4646	18.4843	5.02934
organonitrogen compound metabolic process	24.0863	13.4108	3.03725

## Sheet: Fig. 7B
Infla	Fibro
8	2
5	37
13	26
14	88
28	66
27	9
22	0
21	64
46	32
10	54
9	9
0	34
3	77
35	31
8	59
20
58
17
22
6
34

[truncated: 10 more sheets: Fig. 7C, Fig. 7E, Fig. 8A, Fig. 8B, Fig. 8D, Fig. 8E, Fig. 8F, Suppl Fig. 1C, Suppl Fig. 6, Suppl Fig. 7]
